# Supplementary material for: Molecular consequences of peripheral Influenza A infection on cell populations in the murine hypothalamus
Source: eLife. 2023 Sep 12;12:RP87515. doi: 10.7554/eLife.87515 (PMC10497288; doi:10.7554/eLife.87515)
Supplement: Supplementary file 4. — Sheet GABA: List of marker genes for GABAergic clusters. Sheet Glut: List of marker genes for glutamatergic clusters. Sheet NonN: List of marker genes for non-neuronal clusters. [file elife-87515-supp4.xlsx]

## Sheet: GABA
gene

## Sheet: Glut
gene

## Sheet: NonN
gene
