# Supplementary material for: Molecular consequences of peripheral Influenza A infection on cell populations in the murine hypothalamus
Source: eLife. 2023 Sep 12;12:RP87515. doi: 10.7554/eLife.87515 (PMC10497288; doi:10.7554/eLife.87515)
Supplement: Supplementary file 6. — Sheet 3dpi: Analysis results for comparison Control vs 3dpi. Sheet 7dpi: Analysis results for comparison Control vs 7dpi. Sheet 23dpi: Analysis results for comparison Control vs 23dpi. [file elife-87515-supp6.xlsx]

## Sheet: 3dpi
genes

## Sheet: 7dpi
genes

## Sheet: 23dpi
genes
